# Supplementary material for: Resurrection of 2′-5′-oligoadenylate synthetase 1 (OAS1) from the ancestor of modern horseshoe bats blocks SARS-CoV-2 replication
Source: PLoS Biol. 2023 Nov 28;21(11):e3002398. doi: 10.1371/journal.pbio.3002398 (PMC10683996; doi:10.1371/journal.pbio.3002398)
Supplement: S1 Table — FEL and MEME analysis site-specific selection results for all alignment sites testing only on Rhinolophoidea branches in the tree and testing on all non-Rhinolophoidea branches (Chiroptera). Ancestrally predicted residues for sequences RhinoCA and RhinoCA-T70 are also presented for each site. (CSV) [file pbio.3002398.s002.csv]

Site	FEL_Rhinolophoidea	MEME_Rhinolophoidea	FEL_Chiroptera	MEME_Chiroptera	RhinoCA	RhinoCA-T70	ASR_differences	R_ferr	P_alec	posterior	entropy
1	Invariable	nonsignificant	Invariable	nonsignificant	M	M	same	M	M	1	0
2	Invariable	nonsignificant	Neutral	nonsignificant	E	E	same	E	D	0.99055	0.9257
3	Neutral	nonsignificant	Purifying	nonsignificant	L	L	same	L	L	0.99999	0
4	Neutral	nonsignificant	Neutral	nonsignificant	S	S	same	C	S	0.98999	0.97365
5	Neutral	nonsignificant	Neutral	nonsignificant	N	N	same	D	N	0.93243	1.83102
6	Neutral	nonsignificant	Diversifying	Episodic	T	T	same	T	T	0.99932	0.72984
7	Neutral	nonsignificant	Neutral	nonsignificant	P	P	same	P	L	0.99934	1.16794
8	Neutral	nonsignificant	Purifying	nonsignificant	A	A	same	A	A	1	0
9	Neutral	nonsignificant	Neutral	nonsignificant	R	R	same	R	R	0.96498	0.65467
10	Neutral	nonsignificant	Neutral	nonsignificant	D	D	same	N	D	0.62893	1.45936
11	Neutral	nonsignificant	Neutral	nonsignificant	L	L	same	L	L	0.99999	0
12	Invariable	nonsignificant	Invariable	nonsignificant	D	D	same	D	D	1	0
13	Purifying	nonsignificant	Purifying	nonsignificant	K	K	same	K	R	0.99966	0.45056
14	Invariable	nonsignificant	Invariable	nonsignificant	F	F	same	F	F	1	0
15	Neutral	nonsignificant	Purifying	nonsignificant	I	I	same	I	I	0.99999	0
16	Neutral	Episodic	Neutral	nonsignificant	E	E	same	E	E	0.99994	0.42585
17	Neutral	nonsignificant	Neutral	nonsignificant	D	D	same	D	N	0.99157	0.97365
18	Neutral	Episodic	Neutral	nonsignificant	H	H	same	Q	Y	0.9957	0.97793
19	Neutral	nonsignificant	Neutral	nonsignificant	L	L	same	L	L	0.99999	0
20	Neutral	nonsignificant	Neutral	nonsignificant	L	L	same	L	L	0.99997	0.21456
21	Neutral	nonsignificant	Purifying	nonsignificant	P	P	same	P	P	1	0
22	Neutral	nonsignificant	Invariable	nonsignificant	D	D	same	D	D	0.99998	0.21456
23	Diversifying	Episodic	Neutral	nonsignificant	T	T	same	T	T	0.99982	0.55665
24	Diversifying	Episodic	Diversifying	Episodic	H	H	same	H	S	0.98664	1.43575
25	Invariable	nonsignificant	Invariable	nonsignificant	F	F	same	F	F	1	0
26	Invariable	nonsignificant	Neutral	nonsignificant	R	R	same	R	R	0.99998	0.21456
27	Diversifying	Episodic	Neutral	Episodic	K	K	same	L	K	0.72554	1.6591
28	Invariable	nonsignificant	Neutral	Episodic	Q	Q	same	Q	G	0.98932	1.34854
29	Neutral	nonsignificant	Purifying	nonsignificant	V	V	same	V	V	0.99999	0
30	Neutral	nonsignificant	Neutral	nonsignificant	K	K	same	K	K	0.98229	0.52971
31	Neutral	nonsignificant	Neutral	nonsignificant	Q	Q	same	Q	Q	0.98604	1.36508
32	Neutral	nonsignificant	Purifying	nonsignificant	A	A	same	A	A	1	0
33	Neutral	nonsignificant	Neutral	nonsignificant	I	I	same	I	I	0.99847	0.59084
34	Neutral	nonsignificant	Neutral	nonsignificant	N	E	different	D	E	0.64389	1.32036
35	Neutral	nonsignificant	Neutral	nonsignificant	I	I	same	I	I	0.63165	1.8499
36	Invariable	nonsignificant	Invariable	nonsignificant	I	I	same	I	I	0.99999	0
37	Purifying	nonsignificant	Purifying	nonsignificant	C	C	same	C	C	1	0
38	Purifying	nonsignificant	Neutral	nonsignificant	S	S	same	S	A	0.99348	0.84869
39	Neutral	nonsignificant	Purifying	nonsignificant	F	F	same	F	F	1	0
40	Neutral	nonsignificant	Neutral	nonsignificant	L	L	same	L	L	0.99999	0
41	Purifying	nonsignificant	Purifying	nonsignificant	K	K	same	K	K	1	0
42	Neutral	nonsignificant	Purifying	nonsignificant	E	E	same	E	E	1	0
43	Invariable	nonsignificant	Neutral	Episodic	R	R	same	K	R	0.67383	1.03991
44	Neutral	nonsignificant	Purifying	nonsignificant	C	C	same	C	C	1	0
45	Invariable	nonsignificant	Invariable	nonsignificant	-	-	same	-	-	-	-
46	Invariable	nonsignificant	Invariable	nonsignificant	-	-	same	-	-	-	-
47	Invariable	nonsignificant	Invariable	nonsignificant	-	-	same	-	-	-	-
48	Invariable	nonsignificant	Invariable	nonsignificant	-	-	same	-	-	-	-
49	Invariable	nonsignificant	Invariable	nonsignificant	-	-	same	-	-	-	-
50	Invariable	nonsignificant	Invariable	nonsignificant	-	-	same	-	-	-	-
51	Neutral	nonsignificant	Purifying	nonsignificant	F	F	same	F	F	1	0
52	Neutral	nonsignificant	Neutral	nonsignificant	Q	L	different	Q	L	0.99633	0.99503
53	Neutral	nonsignificant	Neutral	nonsignificant	H	H	same	H	H	0.97113	1.0139
54	Neutral	nonsignificant	Neutral	nonsignificant	A	A	same	A	E	0.99972	0.65467
55	Neutral	nonsignificant	Neutral	nonsignificant	S	A	different	S	A	0.60863	1.2488
56	Neutral	nonsignificant	Neutral	nonsignificant	H	H	same	H	H	0.9998	0.34883
57	Neutral	nonsignificant	Neutral	nonsignificant	P	P	same	P	Q	0.99969	1.50346
58	Neutral	nonsignificant	Purifying	nonsignificant	V	V	same	I	V	0.99987	0.21456
59	Neutral	nonsignificant	Purifying	nonsignificant	R	R	same	R	R	1	0
60	Invariable	nonsignificant	Invariable	nonsignificant	V	V	same	V	V	0.99999	0
61	Invariable	nonsignificant	Invariable	nonsignificant	S	S	same	S	S	1	0
62	Neutral	nonsignificant	Purifying	nonsignificant	K	K	same	K	K	1	0
63	Neutral	nonsignificant	Purifying	nonsignificant	V	V	same	V	V	0.99993	0.21456
64	Invariable	nonsignificant	Invariable	nonsignificant	V	V	same	V	V	0.99999	0
65	Purifying	nonsignificant	Purifying	nonsignificant	K	K	same	K	K	1	0
66	Neutral	nonsignificant	Purifying	nonsignificant	G	G	same	G	G	1	0
67	Invariable	nonsignificant	Invariable	nonsignificant	G	G	same	G	G	1	0
68	Invariable	nonsignificant	Invariable	nonsignificant	S	S	same	S	S	1	0
69	Neutral	nonsignificant	Neutral	nonsignificant	S	S	same	S	S	0.99998	0.21456
70	Invariable	nonsignificant	Invariable	nonsignificant	G	G	same	G	G	1	0
71	Neutral	nonsignificant	Purifying	nonsignificant	K	K	same	K	K	1	0
72	Invariable	nonsignificant	Invariable	nonsignificant	G	G	same	G	G	1	0
73	Invariable	nonsignificant	Invariable	nonsignificant	T	T	same	T	T	1	0
74	Diversifying	Episodic	Neutral	nonsignificant	T	T	same	T	T	0.99866	0.45056
75	Invariable	nonsignificant	Invariable	nonsignificant	L	L	same	L	L	0.99999	0
76	Neutral	nonsignificant	Purifying	nonsignificant	R	R	same	R	R	1	0
77	Invariable	nonsignificant	Invariable	nonsignificant	G	G	same	G	G	1	0
78	Neutral	nonsignificant	Purifying	nonsignificant	R	R	same	R	R	1	0
79	Neutral	nonsignificant	Purifying	nonsignificant	S	S	same	S	S	1	0
80	Neutral	nonsignificant	Purifying	nonsignificant	D	D	same	D	D	1	0
81	Neutral	nonsignificant	Purifying	nonsignificant	A	A	same	A	A	1	0
82	Neutral	nonsignificant	Purifying	nonsignificant	D	D	same	D	D	1	0
83	Neutral	nonsignificant	Neutral	nonsignificant	L	L	same	L	L	0.99999	0
84	Purifying	nonsignificant	Purifying	nonsignificant	V	V	same	V	V	0.99999	0
85	Invariable	nonsignificant	Invariable	nonsignificant	V	V	same	V	V	0.99999	0
86	Invariable	nonsignificant	Invariable	nonsignificant	F	F	same	F	F	1	0
87	Neutral	nonsignificant	Neutral	nonsignificant	L	L	same	L	L	0.99999	0
88	Purifying	nonsignificant	Neutral	nonsignificant	S	S	same	S	S	0.99999	0.21456
89	Neutral	nonsignificant	Neutral	nonsignificant	H	H	same	H	H	0.95879	1.58593
90	Invariable	nonsignificant	Invariable	nonsignificant	L	L	same	L	L	0.99999	0
91	Neutral	nonsignificant	Neutral	nonsignificant	R	R	same	R	R	0.99597	0.84869
92	Invariable	nonsignificant	Invariable	nonsignificant	S	S	same	S	S	1	0
93	Neutral	nonsignificant	Purifying	nonsignificant	F	F	same	F	F	1	0
94	Diversifying	nonsignificant	Invariable	nonsignificant	Q	Q	same	R	Q	0.99993	0.42585
95	Invariable	nonsignificant	Neutral	nonsignificant	E	E	same	E	E	0.99998	0.21456
96	Invariable	nonsignificant	Invariable	nonsignificant	Q	Q	same	Q	Q	1	0
97	Neutral	nonsignificant	Neutral	nonsignificant	F	F	same	F	F	0.99945	0.66825
98	Neutral	nonsignificant	Neutral	nonsignificant	D	D	same	D	D	0.99985	0.42585
99	Neutral	nonsignificant	Neutral	nonsignificant	R	R	same	R	R	0.99998	0.21456
100	Neutral	nonsignificant	Neutral	nonsignificant	R	R	same	R	R	1	0
101	Neutral	nonsignificant	Neutral	Episodic	G	G	same	G	G	0.9949	0.72984
102	Neutral	nonsignificant	Purifying	nonsignificant	E	E	same	E	E	0.99985	0.21456
103	Invariable	nonsignificant	Invariable	nonsignificant	F	F	same	F	F	1	0
104	Invariable	nonsignificant	Invariable	nonsignificant	I	I	same	I	I	0.99999	0
105	Neutral	nonsignificant	Neutral	nonsignificant	Q	Q	same	Q	R	0.97737	1.18582
106	Invariable	nonsignificant	Invariable	nonsignificant	E	E	same	E	E	1	0
107	Purifying	nonsignificant	Purifying	nonsignificant	I	I	same	I	I	0.99999	0
108	Neutral	nonsignificant	Neutral	nonsignificant	R	R	same	R	R	0.9987	0.97365
109	Neutral	nonsignificant	Neutral	nonsignificant	R	R	same	K	R	0.90839	0.63651
110	Invariable	nonsignificant	Invariable	nonsignificant	Q	Q	same	Q	Q	1	0
111	Neutral	nonsignificant	Neutral	nonsignificant	L	L	same	L	L	0.99999	0
112	Neutral	nonsignificant	Neutral	nonsignificant	E	E	same	E	E	0.99584	0.96089
113	Invariable	nonsignificant	Invariable	nonsignificant	A	A	same	A	A	1	0
114	Invariable	nonsignificant	Neutral	nonsignificant	C	C	same	C	C	0.99999	0.82774
115	Neutral	nonsignificant	Purifying	nonsignificant	Q	Q	same	Q	Q	0.99887	0.34883
116	Neutral	nonsignificant	Neutral	nonsignificant	R	R	same	R	K	0.93524	1.24495
117	Neutral	nonsignificant	Neutral	nonsignificant	E	T	different	D	T	0.60844	1.45462
118	Neutral	nonsignificant	Diversifying	nonsignificant	K	Y	different	K	Y	0.43998	1.56071
119	Neutral	nonsignificant	Neutral	nonsignificant	E	E	same	R	K	0.76184	1.16487
120	Neutral	nonsignificant	Neutral	Episodic	F	F	same	F	F	0.95633	1.19378
121	Neutral	nonsignificant	Neutral	nonsignificant	G	A	different	A	A	0.5173	0.85441
122	Diversifying	Episodic	Neutral	nonsignificant	V	V	same	I	V	0.90326	0.96089
123	Neutral	nonsignificant	Neutral	nonsignificant	Q	V	different	E	V	0.59874	1.36892
124	Neutral	nonsignificant	Invariable	nonsignificant	F	F	same	F	F	0.99995	0.21456
125	Invariable	nonsignificant	Neutral	nonsignificant	E	E	same	E	E	0.99992	0.42585
126	Neutral	nonsignificant	Neutral	nonsignificant	V	V	same	V	V	0.95955	0.68696
127	Neutral	nonsignificant	Neutral	nonsignificant	Q	Q	same	Q	Q	0.99712	0.93689
128	Diversifying	Episodic	Diversifying	Episodic	N	N	same	N	N	0.84593	1.64792
129	Diversifying	Episodic	Neutral	Episodic	S	S	same	H	T	0.89266	1.52296
130	Diversifying	Episodic	Neutral	Episodic	R	R	same	G	R	0.89242	1.67153
131	Invariable	nonsignificant	Invariable	nonsignificant	-	-	same	-	-	-	-
132	Invariable	nonsignificant	Neutral	nonsignificant	W	W	same	W	W	1	0.21456
133	Neutral	nonsignificant	Neutral	Episodic	E	D	different	A	D	0.52246	1.72493
134	Purifying	nonsignificant	Purifying	nonsignificant	N	N	same	N	N	0.99999	0.52971
135	Neutral	nonsignificant	Purifying	nonsignificant	P	P	same	P	P	1	0
136	Neutral	nonsignificant	Purifying	nonsignificant	R	R	same	R	R	1	0
137	Neutral	nonsignificant	Neutral	nonsignificant	A	A	same	A	A	0.97755	1.11999
138	Neutral	nonsignificant	Neutral	nonsignificant	L	L	same	L	L	0.99999	0
139	Neutral	nonsignificant	Neutral	nonsignificant	S	S	same	S	G	0.99972	0.72984
140	Purifying	nonsignificant	Purifying	nonsignificant	F	F	same	F	F	1	0
141	Invariable	nonsignificant	Diversifying	Episodic	V	V	same	V	V	0.99976	0.42585
142	Invariable	nonsignificant	Neutral	nonsignificant	L	L	same	L	L	0.99938	0.66825
143	Neutral	nonsignificant	Neutral	nonsignificant	R	R	same	K	R	0.97104	1.16487
144	Neutral	nonsignificant	Purifying	nonsignificant	S	S	same	S	S	0.99995	0.21456
145	Purifying	nonsignificant	Purifying	nonsignificant	P	P	same	P	P	1	0.42585
146	Neutral	Episodic	Diversifying	Episodic	W	W	same	K	L	0.95824	1.95598
147	Neutral	nonsignificant	Neutral	nonsignificant	L	L	same	I	F	0.8474	1.24189
148	Neutral	nonsignificant	Neutral	nonsignificant	H	H	same	N	H	0.42549	1.66295
149	Neutral	nonsignificant	Neutral	nonsignificant	E	S	different	D	S	0.57545	1.30059
150	Neutral	nonsignificant	Neutral	nonsignificant	G	G	same	G	D	0.97197	1.52296
151	Neutral	nonsignificant	Neutral	nonsignificant	V	V	same	V	V	0.99999	0
152	Neutral	nonsignificant	Purifying	nonsignificant	E	E	same	E	E	1	0
153	Neutral	nonsignificant	Purifying	nonsignificant	F	F	same	F	F	1	0
154	Neutral	nonsignificant	Purifying	nonsignificant	D	D	same	D	D	1	0
155	Neutral	nonsignificant	Purifying	nonsignificant	V	V	same	V	V	0.99999	0
156	Neutral	nonsignificant	Neutral	nonsignificant	L	L	same	L	L	0.99999	0
157	Purifying	nonsignificant	Purifying	nonsignificant	P	P	same	P	P	1	0
158	Invariable	nonsignificant	Invariable	nonsignificant	A	A	same	A	A	1	0
159	Neutral	nonsignificant	Purifying	nonsignificant	F	F	same	F	F	1	0
160	Neutral	nonsignificant	Purifying	nonsignificant	D	D	same	D	D	1	0
161	Invariable	nonsignificant	Neutral	Episodic	V	V	same	V	V	0.99954	0.77779
162	Invariable	nonsignificant	Invariable	nonsignificant	L	L	same	L	L	0.99999	0
163	Neutral	nonsignificant	Purifying	nonsignificant	G	G	same	G	G	1	0.21456
164	Invariable	nonsignificant	Neutral	nonsignificant	Q	Q	same	Q	Q	1	0.21456
165	Neutral	nonsignificant	Neutral	Episodic	V	V	same	V	V	0.99274	1.05879
166	removed	removed	removed	removed	P	P	same	T	P	0.81372	1.02633
167	removed	removed	removed	removed	R	R	same	-	R	0.7432	1.42644
168	removed	removed	removed	removed	S	S	same	-	S	0.48758	1.21104
169	removed	removed	removed	removed	Y	Y	same	-	Y	0.99638	0.66825
170	removed	removed	removed	removed	Y	Y	same	-	Y	0.3338	1.16487
171	removed	removed	removed	removed	S	S	same	-	S	0.84787	1.36508
172	removed	removed	removed	removed	D	D	same	-	D	0.95587	1.42644
173	removed	removed	removed	removed	S	S	same	-	S	0.3447	1.47216
174	removed	removed	removed	removed	Q	Q	same	-	Q	0.94153	1.36607
175	removed	removed	removed	removed	I	I	same	-	I	0.94119	0.98099
176	removed	removed	removed	removed	H	H	same	-	H	0.92035	1.44209
177	removed	removed	removed	removed	E	E	same	D	E	0.96017	1.45713
178	removed	removed	removed	removed	D	D	same	D	D	0.74183	1.51276
179	removed	removed	removed	removed	Y	Y	same	Y	Y	1	0.21456
180	removed	removed	removed	removed	R	R	same	I	R	0.99487	1.07973
181	Neutral	nonsignificant	Neutral	nonsignificant	P	P	same	P	P	1	0
182	Neutral	nonsignificant	Purifying	nonsignificant	D	D	same	N	D	0.99086	0.72984
183	Neutral	nonsignificant	Purifying	nonsignificant	P	P	same	P	P	1	0
184	Neutral	nonsignificant	Neutral	nonsignificant	Q	Q	same	Q	Q	0.99996	0.63366
185	Invariable	nonsignificant	Invariable	nonsignificant	I	I	same	I	I	0.99999	0
186	Neutral	nonsignificant	Purifying	nonsignificant	Y	Y	same	Y	Y	1	0
187	Neutral	nonsignificant	Neutral	nonsignificant	V	V	same	V	V	0.99726	0.45056
188	Neutral	nonsignificant	Neutral	nonsignificant	K	K	same	N	K	0.59661	1.37689
189	Invariable	nonsignificant	Invariable	nonsignificant	L	L	same	L	L	0.99999	0
190	Neutral	nonsignificant	Purifying	nonsignificant	I	I	same	I	I	0.99999	0
191	Neutral	nonsignificant	Neutral	nonsignificant	Q	Q	same	Q	R	0.99674	1.47501
192	Neutral	Episodic	Invariable	nonsignificant	E	E	same	V	E	0.99991	0.42585
193	Purifying	nonsignificant	Purifying	nonsignificant	C	C	same	C	C	1	0
194	Neutral	nonsignificant	Neutral	nonsignificant	E	E	same	E	E	0.99369	1.02633
195	Neutral	nonsignificant	Neutral	nonsignificant	R	S	different	H	S	0.66079	1.55202
196	Neutral	nonsignificant	Neutral	nonsignificant	L	L	same	L	L	0.997	0
197	Diversifying	Episodic	Neutral	Episodic	G	G	same	K	G	0.48464	0.97365
198	Invariable	nonsignificant	Invariable	nonsignificant	-	-	same	-	-	-	-
199	Invariable	nonsignificant	Invariable	nonsignificant	-	-	same	-	-	-	-
200	Neutral	nonsignificant	Purifying	nonsignificant	K	K	same	K	K	0.99998	0.21456
201	Neutral	nonsignificant	Invariable	nonsignificant	E	E	same	E	E	0.99997	0.21456
202	Neutral	nonsignificant	Purifying	nonsignificant	G	G	same	G	G	1	0
203	Invariable	nonsignificant	Invariable	nonsignificant	E	E	same	E	E	1	0
204	Invariable	nonsignificant	Invariable	nonsignificant	F	F	same	F	F	1	0
205	Neutral	nonsignificant	Purifying	nonsignificant	S	S	same	S	S	1	0
206	Neutral	Episodic	Neutral	nonsignificant	T	T	same	A	S	0.94476	1.22831
207	Purifying	nonsignificant	Purifying	nonsignificant	C	C	same	C	C	1	0
208	Invariable	nonsignificant	Invariable	nonsignificant	F	F	same	F	F	1	0
209	Purifying	nonsignificant	Purifying	nonsignificant	T	T	same	T	T	1	0
210	Invariable	nonsignificant	Invariable	nonsignificant	E	E	same	E	E	1	0
211	Invariable	nonsignificant	Invariable	nonsignificant	L	L	same	L	L	0.99999	0
212	Neutral	nonsignificant	Purifying	nonsignificant	Q	Q	same	Q	Q	1	0
213	Neutral	nonsignificant	Neutral	Episodic	R	R	same	R	R	0.99998	0.21456
214	Neutral	nonsignificant	Neutral	nonsignificant	A	A	same	A	S	0.98746	0.97365
215	Invariable	nonsignificant	Invariable	nonsignificant	F	F	same	F	F	1	0
216	Neutral	nonsignificant	Neutral	nonsignificant	L	L	same	L	L	0.99999	0
217	Neutral	nonsignificant	Neutral	Episodic	K	K	same	R	K	0.8911	0.69315
218	Neutral	nonsignificant	Invariable	nonsignificant	Q	Q	same	Q	Q	0.99999	0.21456
219	Purifying	nonsignificant	Purifying	nonsignificant	R	R	same	R	R	1	0
220	Neutral	nonsignificant	Purifying	nonsignificant	P	P	same	P	P	1	0
221	Diversifying	Episodic	Neutral	nonsignificant	T	T	same	A	A	0.98909	0.59084
222	Purifying	nonsignificant	Purifying	nonsignificant	K	K	same	K	K	1	0
223	Neutral	nonsignificant	Neutral	nonsignificant	L	L	same	L	V	0.99816	0.52971
224	Invariable	nonsignificant	Invariable	nonsignificant	K	K	same	K	K	1	0
225	Invariable	nonsignificant	Invariable	nonsignificant	S	S	same	S	S	1	0
226	Invariable	nonsignificant	Invariable	nonsignificant	L	L	same	L	L	0.99999	0
227	Neutral	nonsignificant	Purifying	nonsignificant	I	I	same	I	I	0.99999	0
228	Neutral	nonsignificant	Purifying	nonsignificant	R	R	same	R	R	1	0
229	Neutral	nonsignificant	Purifying	nonsignificant	L	L	same	L	L	0.99999	0
230	Neutral	nonsignificant	Neutral	nonsignificant	V	V	same	V	V	0.99964	0.21456
231	Invariable	nonsignificant	Invariable	nonsignificant	K	K	same	K	K	1	0
232	Invariable	nonsignificant	Neutral	nonsignificant	H	H	same	H	H	1	0.21456
233	Invariable	nonsignificant	Invariable	nonsignificant	W	W	same	W	W	1	0
234	Invariable	nonsignificant	Invariable	nonsignificant	Y	Y	same	Y	Y	1	0
235	Neutral	nonsignificant	Purifying	nonsignificant	Q	Q	same	Q	Q	1	0.21456
236	Neutral	nonsignificant	Neutral	nonsignificant	K	K	same	K	K	0.95672	1.51276
237	Neutral	nonsignificant	Purifying	nonsignificant	C	C	same	C	C	1	0.42585
238	Invariable	nonsignificant	Neutral	nonsignificant	K	K	same	K	K	0.99998	0.21456
239	Neutral	nonsignificant	Neutral	nonsignificant	E	E	same	E	E	0.99994	0.65467
240	Purifying	nonsignificant	Purifying	nonsignificant	K	K	same	K	K	0.99321	1.34854
241	Neutral	nonsignificant	Purifying	nonsignificant	L	L	same	C	L	0.99209	0.76076
242	Neutral	nonsignificant	Neutral	Episodic	G	G	same	R	G	0.99999	0.42585
243	Neutral	nonsignificant	Neutral	nonsignificant	K	K	same	E	K	0.98707	0.96089
244	Neutral	nonsignificant	Purifying	nonsignificant	P	P	same	S	P	0.99772	0.45056
245	Invariable	nonsignificant	Invariable	nonsignificant	L	L	same	L	L	0.99999	0
246	Purifying	nonsignificant	Purifying	nonsignificant	P	P	same	P	P	1	0
247	Neutral	nonsignificant	Neutral	nonsignificant	P	P	same	P	P	0.99999	0.34883
248	Neutral	nonsignificant	Purifying	nonsignificant	Q	Q	same	Q	Q	1	0
249	Purifying	nonsignificant	Purifying	nonsignificant	Y	Y	same	Y	Y	1	0
250	Neutral	nonsignificant	Purifying	nonsignificant	A	A	same	A	A	1	0
251	Invariable	nonsignificant	Invariable	nonsignificant	L	L	same	L	L	0.99999	0
252	Invariable	nonsignificant	Invariable	nonsignificant	E	E	same	E	E	1	0
253	Neutral	nonsignificant	Neutral	nonsignificant	L	L	same	L	L	0.99999	0
254	Neutral	nonsignificant	Purifying	nonsignificant	L	L	same	L	L	0.99999	0
255	Purifying	nonsignificant	Purifying	nonsignificant	T	T	same	T	T	1	0
256	Invariable	nonsignificant	Invariable	nonsignificant	V	V	same	V	V	0.99999	0
257	Purifying	nonsignificant	Purifying	nonsignificant	Y	Y	same	Y	Y	0.99999	0.45056
258	Neutral	nonsignificant	Purifying	nonsignificant	A	A	same	A	A	1	0
259	Invariable	nonsignificant	Invariable	nonsignificant	W	W	same	W	W	1	0
260	Purifying	nonsignificant	Purifying	nonsignificant	E	E	same	E	E	1	0
261	Invariable	nonsignificant	Neutral	Episodic	R	R	same	R	R	0.99991	0.55665
262	Neutral	nonsignificant	Purifying	nonsignificant	G	G	same	G	G	0.99998	0.21456
263	Neutral	nonsignificant	Neutral	nonsignificant	S	N	different	S	N	0.40841	1.27626
264	Neutral	nonsignificant	Neutral	nonsignificant	K	K	same	K	K	0.9721	1.00272
265	Neutral	nonsignificant	Neutral	nonsignificant	E	E	same	K	E	0.92109	1.11693
266	Neutral	nonsignificant	Neutral	nonsignificant	T	T	same	S	T	0.99115	0.76076
267	Invariable	nonsignificant	Diversifying	Episodic	E	E	same	E	Y	0.83015	1.60955
268	Invariable	nonsignificant	Invariable	nonsignificant	F	F	same	F	F	1	0
269	Neutral	nonsignificant	Neutral	nonsignificant	K	R	different	N	R	0.45503	1.16794
270	Purifying	nonsignificant	Purifying	nonsignificant	T	T	same	T	T	1	0
271	Neutral	nonsignificant	Purifying	nonsignificant	A	A	same	A	A	1	0
272	Neutral	nonsignificant	Neutral	nonsignificant	Q	Q	same	Q	Q	0.99998	0.63651
273	Purifying	nonsignificant	Purifying	nonsignificant	G	G	same	G	G	1	0
274	Invariable	nonsignificant	Invariable	nonsignificant	F	F	same	F	F	1	0
275	Diversifying	Episodic	Neutral	Episodic	R	Q	different	K	Q	0.55166	0.93689
276	Purifying	nonsignificant	Purifying	nonsignificant	T	T	same	T	T	1	0
277	Neutral	nonsignificant	Neutral	nonsignificant	V	V	same	V	V	0.99999	0
278	Invariable	nonsignificant	Invariable	nonsignificant	L	L	same	L	L	0.99999	0
279	Neutral	nonsignificant	Neutral	nonsignificant	E	E	same	E	K	0.9989	0.52971
280	Neutral	nonsignificant	Purifying	nonsignificant	L	L	same	L	L	0.99999	0
281	Neutral	nonsignificant	Neutral	nonsignificant	V	V	same	V	V	0.99999	0
282	Neutral	Episodic	Neutral	Episodic	Q	Q	same	R	Q	0.89659	1.50507
283	Neutral	Episodic	Neutral	nonsignificant	N	N	same	G	N	0.99978	1.05879
284	Invariable	nonsignificant	Invariable	nonsignificant	Y	Y	same	Y	Y	1	0
285	Neutral	nonsignificant	Neutral	nonsignificant	Q	Q	same	Q	K	0.98255	1.03663
286	Neutral	nonsignificant	Neutral	nonsignificant	Q	Q	same	Q	K	0.78368	1.20943
287	Invariable	nonsignificant	Invariable	nonsignificant	L	L	same	L	L	0.99999	0
288	Neutral	nonsignificant	Neutral	Episodic	C	C	same	W	C	0.99986	1.05879
289	Invariable	nonsignificant	Neutral	nonsignificant	I	I	same	I	I	0.99995	0.45056
290	Neutral	nonsignificant	Neutral	nonsignificant	Y	Y	same	Y	Y	0.99998	0.21456
291	Invariable	nonsignificant	Invariable	nonsignificant	W	W	same	W	W	1	0
292	Neutral	nonsignificant	Neutral	nonsignificant	T	T	same	P	T	0.99964	0.76076
293	Invariable	nonsignificant	Neutral	nonsignificant	K	K	same	K	K	0.99998	0.21456
294	Invariable	nonsignificant	Invariable	nonsignificant	Y	Y	same	Y	Y	1	0
295	Purifying	nonsignificant	Purifying	nonsignificant	Y	Y	same	Y	Y	1	0
296	Neutral	nonsignificant	Neutral	nonsignificant	D	D	same	N	D	0.9189	0.85441
297	Neutral	nonsignificant	Neutral	nonsignificant	F	F	same	F	F	0.99999	0.21456
298	Diversifying	Episodic	Diversifying	Episodic	E	E	same	K	K	0.99663	0.77779
299	Purifying	nonsignificant	Purifying	nonsignificant	N	N	same	N	N	1	0.21456
300	Neutral	nonsignificant	Neutral	nonsignificant	P	P	same	P	P	1	0.21456
301	Neutral	nonsignificant	Neutral	nonsignificant	V	V	same	V	V	0.99978	0.34883
302	Invariable	nonsignificant	Invariable	nonsignificant	I	I	same	I	I	0.99999	0
303	Neutral	nonsignificant	Neutral	nonsignificant	G	A	different	C	A	0.67861	1.39899
304	Neutral	Episodic	Neutral	Episodic	Q	Q	same	D	E	0.60011	1.24495
305	Neutral	nonsignificant	Purifying	nonsignificant	Y	Y	same	Y	Y	1	0
306	Invariable	nonsignificant	Invariable	nonsignificant	L	L	same	L	L	0.99999	0
307	Neutral	nonsignificant	Neutral	nonsignificant	M	M	same	M	Q	0.77965	1.33601
308	Neutral	nonsignificant	Neutral	nonsignificant	K	K	same	K	K	0.98856	1.24245
309	Invariable	nonsignificant	Invariable	nonsignificant	Q	Q	same	Q	Q	1	0
310	Neutral	nonsignificant	Purifying	nonsignificant	L	L	same	L	L	0.99999	0
311	Diversifying	Episodic	Neutral	nonsignificant	K	K	same	E	R	0.75204	1.66295
312	Invariable	nonsignificant	Neutral	Episodic	K	K	same	K	K	0.99994	0.52971
313	Invariable	nonsignificant	Invariable	nonsignificant	P	P	same	P	P	1	0
314	Neutral	nonsignificant	Neutral	Episodic	R	R	same	R	R	0.99951	0.63366
315	Neutral	Episodic	Purifying	nonsignificant	P	P	same	P	P	0.99999	0.21456
316	Neutral	Episodic	Purifying	nonsignificant	V	V	same	V	V	0.99976	0.21456
317	Neutral	nonsignificant	Purifying	nonsignificant	I	I	same	I	I	0.99966	0.21456
318	Neutral	nonsignificant	Purifying	nonsignificant	L	L	same	L	L	0.99999	0
319	Purifying	nonsignificant	Purifying	nonsignificant	D	D	same	D	D	0.99999	0.21456
320	Neutral	nonsignificant	Purifying	nonsignificant	P	P	same	P	P	1	0.21456
321	Neutral	nonsignificant	Purifying	nonsignificant	A	A	same	A	A	0.99999	0.21456
322	Neutral	nonsignificant	Purifying	nonsignificant	D	D	same	D	D	0.99999	0.21456
323	Neutral	nonsignificant	Neutral	nonsignificant	P	P	same	P	P	1	0.21456
324	Neutral	nonsignificant	Purifying	nonsignificant	T	T	same	T	T	0.99999	0.21456
325	Invariable	nonsignificant	Invariable	nonsignificant	G	G	same	G	G	1	0.21456
326	Purifying	nonsignificant	Purifying	nonsignificant	N	N	same	N	N	1	0.21456
327	Neutral	nonsignificant	Neutral	nonsignificant	V	V	same	V	L	0.99281	0.72984
328	Neutral	nonsignificant	Neutral	nonsignificant	G	G	same	G	G	0.5517	0.82774
329	Invariable	nonsignificant	Neutral	Episodic	G	G	same	G	S	0.99994	0.63366
330	Neutral	nonsignificant	Neutral	nonsignificant	G	G	same	G	G	1	0.21456
331	Invariable	nonsignificant	Invariable	nonsignificant	-	-	same	-	-	-	-
332	Invariable	nonsignificant	Neutral	nonsignificant	D	D	same	D	H	0.95819	1.3785
333	Neutral	nonsignificant	Diversifying	Episodic	S	A	different	R	A	0.61958	1.81698
334	Neutral	nonsignificant	Neutral	nonsignificant	R	Q	different	R	Q	0.51017	1.75016
335	Neutral	nonsignificant	Neutral	nonsignificant	S	S	same	R	S	0.97105	1.22831
336	Invariable	nonsignificant	Invariable	nonsignificant	W	W	same	W	W	1	0.21456
337	Neutral	nonsignificant	Neutral	nonsignificant	P	P	same	Q	P	0.97889	1.38234
338	Neutral	nonsignificant	Neutral	nonsignificant	R	R	same	R	R	0.99979	0.63366
339	Invariable	nonsignificant	Invariable	nonsignificant	L	L	same	L	L	0.99998	0.21456
340	Neutral	nonsignificant	Neutral	nonsignificant	A	A	same	A	A	0.99999	0.21456
341	Neutral	nonsignificant	Neutral	nonsignificant	Q	Q	same	Q	R	0.97738	0.9257
342	Invariable	nonsignificant	Neutral	nonsignificant	E	E	same	E	E	0.99994	0.42585
343	Invariable	nonsignificant	Invariable	nonsignificant	A	A	same	A	A	0.99999	0.21456
344	Neutral	nonsignificant	Neutral	Episodic	E	E	same	E	E	0.98918	1.26768
345	Neutral	nonsignificant	Neutral	nonsignificant	A	A	same	A	V	0.96666	1.35104
346	Neutral	nonsignificant	Neutral	nonsignificant	W	W	same	W	W	0.99999	0.42585
347	Neutral	nonsignificant	Neutral	nonsignificant	L	L	same	L	L	0.99991	0.42585
348	Neutral	nonsignificant	Neutral	nonsignificant	S	S	same	S	S	0.99633	1.03791
349	Neutral	Episodic	Invariable	nonsignificant	Y	Y	same	Y	Y	0.99995	0.21456
350	Neutral	nonsignificant	Neutral	nonsignificant	P	P	same	P	P	0.99975	0.68374
351	Purifying	nonsignificant	Purifying	nonsignificant	C	C	same	C	C	1	0
352	Neutral	nonsignificant	Neutral	nonsignificant	F	F	same	C	F	0.99897	1.07973
353	Invariable	nonsignificant	Neutral	nonsignificant	K	K	same	K	K	0.99945	0.76076
354	Neutral	nonsignificant	Invariable	nonsignificant	N	N	same	N	N	0.99996	0.42585
355	Neutral	nonsignificant	Neutral	Episodic	W	W	same	Q	V	0.94549	1.42806
356	Neutral	nonsignificant	Purifying	nonsignificant	D	D	same	D	D	0.99985	0.42585
357	Neutral	nonsignificant	Purifying	nonsignificant	G	G	same	G	G	1	0.21456
358	Diversifying	Episodic	Invariable	nonsignificant	S	S	same	S	S	0.99996	0.42585
359	Invariable	nonsignificant	Invariable	nonsignificant	P	P	same	P	P	1	0.21456
360	Invariable	nonsignificant	Invariable	nonsignificant	V	V	same	V	V	0.99996	0.21456
361	Neutral	nonsignificant	Neutral	nonsignificant	G	G	same	D	G	0.98726	1.18582
362	Neutral	nonsignificant	Neutral	nonsignificant	S	S	same	S	Y	0.99873	0.88388
363	Invariable	nonsignificant	Invariable	nonsignificant	W	W	same	W	W	1	0.21456
364	Neutral	nonsignificant	Neutral	nonsignificant	D	D	same	D	D	0.53382	1.11999
365	Neutral	nonsignificant	Neutral	nonsignificant	I	I	same	I	I	0.99613	0.97365
366	Neutral	nonsignificant	Neutral	nonsignificant	Q	Q	same	Q	E	0.95516	1.61885
