# Supplementary material for: Resurrection of 2′-5′-oligoadenylate synthetase 1 (OAS1) from the ancestor of modern horseshoe bats blocks SARS-CoV-2 replication
Source: PLoS Biol. 2023 Nov 28;21(11):e3002398. doi: 10.1371/journal.pbio.3002398 (PMC10683996; doi:10.1371/journal.pbio.3002398)
Supplement: S1 Data — Raw data for plaque assays and CPE assays presented in Figs 2A, 2B, 3C and 3D. (XLSX) [file pbio.3002398.s003.xlsx]

## Sheet: Figure2A
Figure2A: Plaque assay virus titre for each replicate
RFP	P.alecto	R.ferrumequinum	R.ferr + P.alec insert	R.ferr + P.alec C-end	R.ferr + P.alec insert & C-end	RhinoCA	RhinoCA + AAAX	RhinoCA-T70	RhinoCA-T70 + AAAX
880000	40	1560000	1160000	1240000	1600000	40	440000	1560000	1400000
1200000	40	1440000	1400000	1360000	1280000	40	280000	1640000	1000000
1200000	40	1360000	1360000	1320000	1160000	40	360000	1320000	1000000
1000000	40	1480000	1280000	1120000	1480000	40	240000	1160000	1120000

## Sheet: Figure2B
Figure2B: CPE assay percentage well clearance for each replicate (rows represent increasing virus input)
RFP				P.alecto				R.ferrumequinum				R.ferr + P.alec insert				R.ferr + P.alec C-end				R.ferr + P.alec insert & C-end				RhinoCA				RhinoCA + AAAX				RhinoCA-T70				RhinoCA-T70 + AAAX
100	99.5005	98.9307	100.348	22.2963	20.7013	21.078	22.6328	103.438	103.852	103.371	103.711	102.225	101.87	101.481	100.817	96.9534	95.5267	94.0117	91.7062	98.1378	96.5598	96.9375	99.1118	76.8322	72.2099	71.3945	75.3472	93.2703	90.5232	89.1924	90.1291	99.1012	99.9964	98.9434	99.1663	96.4195	95.182	95.4629	94.924
95.7105	92.4622	94.4139	94.9997	6.93595	6.5536	6.30034	7.13845	97.5933	96.7133	97.0649	99.16	96.3346	95.7999	98.4176	95.5398	87.6299	89.7024	88.3272	85.4263	88.9158	89.414	90.8438	90.7345	43.5536	42.7754	46.2537	44.7892	81.3402	79.8739	82.3397	83.4512	93.7739	93.4353	93.4183	94.6727	87.9082	87.4504	89.5171	86.4667
91.1071	89.5311	89.9882	89.8505	2.03964	1.56212	1.17602	2.96976	95.3384	94.2678	96.0327	94.6206	93.8768	93.1906	93.7088	93.7331	82.6637	78.6972	77.4306	81.1958	87.9786	86.0953	87.0362	87.2531	11.2237	10.7273	11.2681	9.52722	68.6691	69.551	69.7234	68.2024	88.005	89.1949	89.867	89.077	82.179	82.0101	79.6064	82.777
85.9646	87.726	83.4206	87.6596	0.335649	0.329702	0.034856	0.599493	92.721	94.3925	91.5517	94.477	91.192	91.3178	90.8751	88.531	79.3146	78.4382	74.9183	74.2425	82.1904	82.0301	82.4425	84.7812	1.70901	0	0.279373	0.236918	57.1435	57.0543	55.3576	55.77	80.2325	84.541	82.6333	88.1664	72.023	72.8157	71.3229	72.61
79.6345	83.2815	81.2541	84.3847	0	0	0	0	90.405	90.4374	90.8948	91.0546	87.0711	88.4059	90.0488	88.1856	72.5994	71.4558	69.4476	66.5567	77.7448	76.8785	74.6815	80.542	0	0	0	0	41.6148	40.529	40.382	39.6929	70.658	76.9658	76.9354	81.4339	62.9195	61.9207	65.7204	66.1396
74.4304	73.1072	74.6777	78.3414	0	0	0	0	88.4627	88.1637	87.1948	89.2388	83.4467	87.252	85.0097	83.7581	63.1707	62.1872	57.6217	56.0361	68.4823	70.4151	70.4507	71.4284	0	0	0	0	20.9437	22.9358	21.5356	29.7971	67.4387	65.8086	65.5111	70.5544	47.1832	51.3564	49.4139	50.3766
60.8943	65.6469	65.792	67.1164	0	2.42379	0	0	78.3755	81.1823	82.1844	81.503	78.5231	74.6401	75.1279	71.3985	42.7191	47.018	40.4196	41.814	54.7644	57.6979	52.8732	45.4756	0	0	0	0	10.1691	10.7046	11.3005	14.4261	45.8108	47.1722	49.728	53.9271	28.5015	26.0899	30.6015	31.1586
0.987815	0.934183	0.478138	1.25968	0	0	0	0	3.07084	0.212058	0.241502	1.55974	1.14805	1.61568	1.38262	0.106655	0	0	0	0	1.99966	0	0.708794	0.709271	0.0955997	0.208922	0	0.93797	0	0	0	0	0	0	0	0	0	0	0	0

## Sheet: Figure3C
Figure3C: Plaque assay virus titre for each replicate
RhinoCA no loop	RhinoCA R.ferr loop	RhinoCA-T70 34N	RhinoCA 34E	RhinoCA	RhinoCA-T70	P.alecto	RFP
3000	40	40	24000	40	40000	40	60000
3200	40	40	22000	40	44000	40	44000
2400	40	40	21200	40	60000	40	36000
2200	40	40	20400	40	42800	40	42000

## Sheet: Figure3D
Figure3D: CPE assay percentage well clearance for each replicate (rows represent increasing virus input)
RhinoCA no loop				RhinoCA R.ferr loop				RhinoCA-T70 34N				RhinoCA 34E				RhinoCA				RhinoCA-T70				P.alecto				RFP
2.64	2.04	0	0	3.15	0	2.92	0.49	9.5	11.16	7.09	6.5	29.18	42.29	34.27	38.63	7.02	6.6	5.82	7.77	54.08	47.09	45.79	37.49	9.04	4.16	2.8	4.77	57.66	51.09	58	64.25
2.52	1.59	0	0	0.67	0	0	0	10.28	8.85	6.26	2.45	24.87	20.6	34.57	30.07	5.51	5.77	5.38	2.97	29.67	29.69	26.73	28.28	2.98	5.57	1.76	2.59	41.26	40.93	41.99	43.82
0	0	0	0	2.8	0	0	0.67	8.17	10.37	6.12	1.38	16.07	17.54	19.06	18.53	7.09	5.29	5.43	2.9	19.35	19.47	20.06	19.35	6.28	3.5	4.76	5.56	11.14	39.68	52.13	32.03
0.57	0.68	0	0	0	0	0.52	0	7.88	7.89	7.49	2.63	12.48	13.26	12.63	10.68	5.83	5.08	4.37	1.69	6.17	7.93	8.19	7.6	3.6	3.59	5.31	3.82	14.34	19.89	25.56	25.53
2.57	1.51	0	0	2.85	0	1.42	0.66	5.92	6.68	1.42	0.57	10.05	8.4	7.4	5.45	4.58	4.29	3.57	4.05	3.19	7.66	6.3	4.1	4.17	3.7	1.74	2.6	6.54	8.33	10.1	13.49
0.74	2.42	0.11	0	1.73	0	0.61	0.35	4.67	5.54	3.08	0.69	3.43	5.14	5.31	4.75	4.73	3.09	6.06	2.37	3.24	7.36	1.71	-3.81	3.88	3.66	5.21	3.67	4.07	4.01	3.81	5.91
0.45	2.3	0	0	1.64	0	0	0	3.04	3.16	-0.1	0.35	1.24	1.94	1.45	3.74	2.25	2.83	3.02	0.84	2.46	1.86	1.77	-6.03	1.94	2.64	3.76	1.23	1.94	1.1	3.29	3.49
